# Supplementary material for: Supporting Healthcare and Paramedic Employees (SHAPE)—study protocol for a single-blind, superiority randomised controlled trial evaluating cognitive therapy coaching for PTSD and MDD for health and social care workers in the United Kingdom
Source: Trials. 2025 Dec 20;27:83. doi: 10.1186/s13063-025-09341-4 (PMC12838460; doi:10.1186/s13063-025-09341-4)
Supplement: Supplementary file 3 — Supplementary Material 3. [file 13063_2025_9341_MOESM3_ESM.docx]

APPENDIX A
SHAPE – Supporting Healthcare and Paramedic Employees with Cognitive Therapy Coaching for PTSD and Depression
Safeguarding Protocol for defining and recording Adverse Events (AEs) and Serious Adverse Events (SAEs) for SHAPE Trial.

Trial Steering Committee. 
The independent Trial Steering Committee (TSC) is responsible for monitoring the progress of the study and the rights, safety, and well-being of participants, ensuring essential improvements are in place and agreeing to protocol amendments. As a part of this role, the TSC will monitor and review the acceptability of outcomes and any risks or serious adverse events that occur in any aspect of the SHAPE project (including the qualitative study).
Monitoring of SAEs and AEs is done by all involved in the studies if an event is reported by a participant.
Defining adverse events in the SHAPE project. 
For the purposes of the current studies, the definition of adverse events (AEs) has been adapted from the National Research Ethics Service (NRES) definition and will include events that: (1) result in death; (2) are life threatening; (3) require hospitalisation; (4) result in persistent or significant disability or incapacity; (5) are otherwise considered medically significant by the investigator; (6) are considered by the investigator to be a significant impairment to immediate or longer term wellbeing for an individual, family or wider community.
This study will exclude the following outcomes: 
Non-psychiatric hospitalisation; 
Non-psychiatric disability or incapacity; 
AEs or serious adverse events (SAEs) that are not directly related to participation in the SHAPE studies (RCT or complementary qualitative study)
The following sections detail potential SAEs and AEs. These will be monitored and updated (in consultation with the Trial Steering Committee) throughout this study to capture any further potential SAEs or AEs that become apparent. 

SHAPE Protocol for defining and recording AEs and SAEs V1 24.09.2023
Potential Serious Adverse Events (SAEs) – reportable to TSC. 
The following events will be reported to the TSC: 
Admission to psychiatric hospital; 
Sectioned under the Mental Health Act; 
Significant and sustained deterioration of pre-existing mental health condition or symptoms that require immediate intervention that cannot be accommodated within the study protocol; 
Active suicidal behaviour with a plan; 
Diagnosis of a new mental health condition;
A serious safeguarding issue is revealed (i.e., harm to others). 
Potential adverse events (AEs) – not immediately reportable to TSC. 
The following AEs will be recorded, logged, and monitored by the Principal Investigator (PI) and Study Team, but not reported to the TSC (unless AEs are recurring): 
One or more aspects of the study procedure induces unacceptable levels of distress for either the participant, or a member of the research team 
A sustained and significant increase in detrimental behaviours (e.g., behavioural difficulties, missing work, disengagement from family or home life). 
The emergence of new detrimental behaviours (e.g. self-harm, safety seeking behaviours, behavioural difficulties, missing work, disengagement from family or home life). 
An increase on the PHQ-9 item 9 from baseline 
A sustained and significant increase in symptoms on the PCL-5 or PHQ-9  (e.g., 10 or more on the PCL-5 or 5 or more on the PHQ-9). 
Suicidal ideation with high intent, but no plan (change from baseline scores)
Drop out of study procedures.  
Any actual or potential breach of confidentiality. 
Reporting of Adverse Events. 
All SAEs that relate to the SHAPE studies will be reported to the TSC in a report received by them prior to each TSC meeting, and during the meeting. It will not be deemed necessary to report SAEs which are not directly related to the SHAPE studies (as determined by the PI), or AEs to the TSC. However, these will be recorded, logged (Appendix B and C) and monitored by the PI and study team. If an AE is reported more than once for a participant, or more than once during the study, it will be treated as an SAE and reported to the TSC. 

Complaints from participants related to the project.
In the event that a complaint is received, the research team led by the PI, will attempt to resolve the issue as much  as is possible within the limits of the study aims. If this is not possible, and the issue remains unacceptable to participants, they will be reminded of the voluntary nature of the study. Formal complaints will be logged and dealt with by the sponsor’s representative (Chair of the Research Ethics Committee at the University of Oxford) in liaison with the PI. Those indicating an AE or SAE will be logged accordingly. 
Enquiring about AEs with study participants. 
Some of the AEs documented in the AEs and SAEs protocol will be assessed through questionnaires and interviews administered as part of the study procedures. If any of these assessments indicate the presence of an SAE or AE, or any SAE or AE is reported outside of routine study procedures, further investigation will be made, and the above procedures will be followed where applicable. 

APPENDIX B
SHAPE Adverse Event (AE) and Serious Adverse Event (SAE) Report Form
Please ensure that Serious Adverse Events are sent to Jennifer Wild (jennifer.wild@psy.ox.ac.uk) within 24 hours.
Date form completed

Type of report
Initial Report		
Follow up Report	
Participant ID

Reporting Assessor/Coach Name

Who is the event in relation to?
Participant			  
Coach		  
Assessor		  
Is this a SAE ? 
i.e., 
Admission to psychiatric hospital; 
Sectioned under the Mental Health Act; 
Significant and sustained deterioration of pre-existing mental health condition or symptoms that require immediate intervention that cannot be accommodated within the study protocol; 
Active suicidal behaviour with a plan; 
Diagnosis of a new mental health condition;
A serious safeguarding issue is revealed (i.e., harm to self or others). 

Is this an AE ? 
i.e.,
One or more aspects of the study procedure induces unacceptable levels of distress for either the participant, or a member of the research team 
A sustained and significant increase in detrimental behaviours (e.g., behavioural difficulties, missing work, disengagement from family or home life)
The emergence of new detrimental behaviours (e.g. self-harm, suicidal ideation, safety seeking behaviours, behavioural difficulties, missing work, disengagement from family or home life). 
An increase on the PHQ-9 item 9 from baseline 
A sustained and significant increase in symptoms on the PCL-5 or PHQ-9  (e.g., 10 or more on the PCL-5 or 5 or more on the PHQ-9). 
Suicidal ideation with high intent, but no plan (change from baseline scores)
Drop out of study procedures. 
Any actual or potential breach of confidentiality. 
Type of event:

Admission to psychiatric hospital;  
Sectioned under the Mental Health Act;  
Significant and sustained deterioration of pre-existing mental health condition or symptoms that require immediate intervention that cannot be accommodated within the study protocol;  
Active suicidal behaviour with a plan;  
Diagnosis of a new mental health condition;  
A serious safeguarding issue is revealed (i.e., harm to self or others).  
One or more aspects of the study procedure induces unacceptable levels of distress for either the participant, or a member of the research team    
A sustained and significant increase in detrimental behaviours (e.g., behavioural difficulties, missing work, disengagement from family or home life).  
The emergence of new detrimental behaviours (e.g. self-harm, safety seeking behaviours, behavioural difficulties, missing work, disengagement from family or home life).   
An increase on the PHQ-9 item 9 from baseline 
A sustained and significant increase in symptoms on the PCL-5 or PHQ-9  (e.g., 10 or more on the PCL-5 or 5 or more on the PHQ-9).  
Suicidal ideation with high intent, but no plan (change from baseline scores)   
Voluntary drop out of study procedures.      
Involuntary drop out of study procedures.  
Any actual or potential breach of confidentiality.   
Other, if so, please describe below:    
Was the event unexpected*?	

Yes	
No	
*Unexpected is defined as an event that was not previously outlined by the information sheet, consent form, protocol, or Safeguarding protocol.


Reported start date of the adverse event

Date PI (Jennifer Wild) made aware of event

Participant outcome
Resolved 		
Resolved with sequelae	  
Ongoing		
Death		
(date of death)	________
Unknown		
Date SAE or AE resolved

Action taken with participant	
Continued with study		
Discontinued study		
Intensity (mild = 1; moderate = 2; severe = 3):

Frequency of event, if known (i.e. if this type of event has been reported before, how many times for this participant and how many times in the study overall?)

Brief Narrative (describe the events/conversations occurring immediately before, during and following the adverse event; OR describe the onset, symptoms, diagnosis and treatment of the adverse event.)


Causality
In your opinion, how likely do you believe that this event was related to the study?
Definitely related		 
Likely to be related		 
Possibly related		  
Unlikely to be related		 
Definitely not related		 
Not able to tell		  

If you believe the SAE/AE to be related to the study, which aspect do you believe it is most likely to be related to?
The treatment			
The assessments  
The waitlist		  
The time burden of the study	  
Other (please specify)		  
N/A  
Notes on this

Is this a serious event?
 (i.e. did the event require immediate implication of risk/safeguarding procedures?)	
No	
Yes	
If ‘yes’, please give reason:
Results in death			  
Is life-threatening				  
Requires inpatient hospitalisation		  
Results in persistent or significant disability/incapacity 				  
Other						  
If other, please specify:


SAE Unique Number (for trial lead to complete):
#
Contacts for additional information:
Name of reporting coach/assessor

Phone

Email

Research Site (Oxford/remote)

Participant GP details


APPENDIX C
SHAPE PI Report Form for Serious Adverse Events (SAEs)
Serious Adverse Event Details:

Date report received:
Research Site:
Participant ID number:
Participant Initials:
SAE Unique number:
_ _ /_ _ /_ _ _ _  


PI assessment of seriousness:
Do you agree that the event should be classified as a Serious Adverse Event, as per the information available in the “SHAPE AE and SAE Report Form”?
	Yes	No
If no, a review should be held with the reporting coach/assessor and if possible, the participants GP to discuss this. If all agree, a signed and dated follow-up report confirming the amended information should be attached to the original form. Please note, an event can only be downgraded with agreement from both the assessor/coach, designated GP and PI.

Assessment of intensity:
Do you agree with the assessment of intensity, as per the information available in the “SHAPE AE and SAE Report Form”?
	Yes	No
If no, please give an alternative assessment and indicate whether the original assessment has been downgraded, or upgraded.
	Mild	Moderate 	  Severe
	Downgraded	Upgraded
If changed, please provide an explanation for why the assessment of intensity has been upgraded/downgraded, as appropriate.


If downgraded, a review should be held with the reporting clinician, their supervisor and the site lead to discuss this. If all agree, a signed and dated follow-up report confirming the amended information should be attached to the original form. Please note, an event can only be downgraded with agreement from both the assessor/coach, designated GP, and PI.

Assessment of causality (relationship to participation in the trial):

Relationship
Description
Reasonable possibility that the SAE may have been caused by the intervention?
Unrelated
There is no evidence of any causal relationship with the trial/intervention
No
Unlikely
There is little evidence to suggest there is a causal relationship with the trial/intervention (e.g. the event did not occur within a reasonable time after the intervention). There is another reasonable explanation for the event (e.g. the participant’s clinical condition, other concomitant treatment).
No
Possible
There is some evidence to suggest a causal relationship with the trial/intervention (e.g. because the event occurs within a reasonable time after the intervention). However, the influence of other factors may have contributed to the event (e.g. the participant’s clinical condition, other concomitant treatments).
Yes
Probable
There is evidence to suggest a causal relationship, and the influence of other factors is unlikely.
Yes
Definite
There is clear evidence to suggest a causal relationship, and other possible contributing factors can be ruled out.
Yes

Do you agree with the assessment of causality, as per the information available in the “SHAPE AE and SAE Report Form”?
	Yes.	No
If no, please give an alternative assessment and indicate whether the original assessment has been downgraded or upgraded.
	Definitely related*   Probably related*  Possibly related*   Unlikely to be related   Definitely unrelated  Not able to tell
(* these events are considered to be adverse reactions to participation in the study).
	Downgraded	 Upgraded
If changed, please provide an explanation for why the assessment of causality has been upgraded/downgraded, as appropriate.


If downgraded, a review should be held with the reporting clinician, their supervisor and the site lead to discuss this. If all agree, a signed and dated follow-up report confirming the amended information should be attached to the original form. Please note, an event can only be downgraded with agreement from both the assessor/coach, designated GP, and PI.


Assessment of relevance to a particular aspect of the study:
Do you agree with the assessment of relevance, as per the information available in the “SHAPE AE and SAE Report Form”?
	Yes	No
If no, please give an alternative assessment.
	Treatment   Assessments  Time burden  Other
If changed, please provide an explanation for this change.


Primary Investigator assessment of expectedness
Do you agree with the assessment of expectedness, as per the information available in the “SHAPE AE and SAE Report Form”?
	Yes	No
If no, please give an alternative assessment.
	Expected  Unexpected   Unclear*
(*some events may have been outlined in the information leaflet, consent form or protocol, but presented as very rare. In this case, please indicate as “unclear”. Occurrences of these events will need to be discussed in detail with the TSC and potentially reported to ethics.)
If changed, please provide an explanation for this change.


Please state the date and version of the documents used for reference as part of this assessment:
Information leaflet:  Date: _ _ /_ _ /_ _ _ _  Version: ___
Consent/assent form: Date: _ _ /_ _ /_ _ _ _  Version: ___
Protocol:  Date: _ _ /_ _ /_ _ _ _  Version: ___


Primary Investigator Signoff: 
PI Signature:

Printed Name: 

Date:
Date: _ _ /_ _ /_ _ _ _  
